# Supplementary material for: Structural Mapping of Missense Mutations in the Pex1/Pex6 Complex
Source: Int J Mol Sci. 2019 Aug 1;20(15):3756. doi: 10.3390/ijms20153756 (PMC6696164; doi:10.3390/ijms20153756)
Supplement: Supplementary file 1 [file ijms-20-03756-s001.zip]

Archive with 1 entries (1 files):
- ijms-565052-SI.docx
